# Supplementary material for: 64Cu2+ Complexes of Tripodal Amine Ligands’ In Vivo Tumor and Liver Uptakes and Intracellular Cu Distribution in the Extrahepatic Bile Duct Carcinoma Cell Line TFK-1: A Basic Comparative Study
Source: Pharmaceuticals (Basel). 2024 Jun 21;17(7):820. doi: 10.3390/ph17070820 (PMC11280065; doi:10.3390/ph17070820)
Supplement: Supplementary file 1 [file pharmaceuticals-17-00820-s001.zip]

Archive with 1 entries (1 files):
- pharmaceuticals-3056932-supplementary.pdf
